# Supplementary material for: Geological and Geochemical Controls on Subsurface Microbial Life in the Samail Ophiolite, Oman
Source: Front Microbiol. 2017 Feb 7;8:56. doi: 10.3389/fmicb.2017.00056 (PMC5293757; doi:10.3389/fmicb.2017.00056)
Supplement: Supplementary file 1 [file Table1.XLSX]

## Sheet: Sheet1
	PC1	PC2	PC3	PC4	PC5	PC6	PC7	PC8	PC9	PC10	PC11	PC12	PC13	PC14
Standard Deviation	2.517	1.5632	1.2074	1.11233	0.9183	0.76158	0.62448	0.51703	0.47281	0.37401	0.20987	0.16229	0.09022	0.04948
Proportion of Variance	0.4526	0.1746	0.1041	0.08838	0.06023	0.04143	0.02786	0.01909	0.01597	0.00999	0.00315	0.00188	0.00058	0.00017
Cumulative Proportion	0.4526	0.6271	0.7313	0.81964	0.87988	0.92131	0.94916	0.96826	0.98422	0.99422	0.99736	0.99924	0.99983	1
Loadings	PC1	PC2	PC3	PC4	PC5	PC6	PC7	PC8	PC9	PC10	PC11	PC12	PC13	PC14
pH	0.358691	0.16006	-0.182839	0.0020168	-0.242143	0.00906658	-0.119704	0.0537459	-0.0169371	0.0386794	-0.528597	0.393018	-0.190234	0.5143
Ca	0.345787	-0.139004	0.117293	-0.00898646	0.109661	0.411557	-0.0662197	0.0367032	0.374364	-0.396388	0.475851	0.191494	0.11207	0.295294
Mg	-0.277664	-0.0472062	-0.0600846	-0.493914	0.290575	-0.0462985	-0.333638	0.498773	0.0539525	-0.296221	-0.217197	-0.23975	-0.0130669	0.175966
Si	-0.247339	-0.275003	0.253652	0.422769	-0.0387406	-0.110807	0.195866	-0.00547665	0.590815	-0.164563	-0.39257	-0.146859	-0.0979635	0.0808217
Cl	0.314436	-0.291972	-0.0710365	-0.291332	-0.218645	0.0705131	0.0269062	0.0470585	0.132471	-0.0637372	-0.00674785	-0.0789727	-0.669573	-0.440482
Br	0.305053	-0.3146	-0.238657	-0.0946204	-0.180279	0.180496	0.131096	-0.0858461	-0.0283923	0.212533	-0.107918	-0.659532	0.315832	0.245091
Al	0.231499	0.195329	0.477401	0.0264238	-0.290908	-0.200799	-0.499836	-0.276046	-0.118691	-0.337579	-0.0802791	-0.278692	0.0949746	-0.0864749
SO4	-0.196418	-0.272996	-0.0411668	-0.480554	-0.44052	-0.403911	0.0557677	-0.189853	0.233298	0.00783709	0.12988	0.305592	0.29937	0.0595254
Ni	0.247527	-0.257978	0.276391	-0.0711205	0.479256	-0.259187	-0.3309	-0.116193	0.17708	0.569441	0.0211834	0.0708976	-0.0561669	0.0813532
Eh	-0.291293	-0.227847	-0.00500401	-0.164858	0.133035	0.563224	-0.206313	-0.542118	-0.0928698	-0.0394675	-0.329417	0.172201	0.0499874	-0.117491
H2	0.183436	-0.204055	-0.501182	0.164044	0.378554	-0.42696	-0.00217834	-0.323237	-0.112871	-0.448545	-0.030831	0.0170749	0.00789211	-0.0360171
CH4	0.219861	-0.0663692	0.489085	-0.300999	0.241255	-0.0549852	0.607392	-0.00954215	-0.300962	-0.18462	-0.220956	0.0809412	0.0737719	0.0416062
Na	0.11195	-0.533868	0.0619938	0.293663	-0.13928	0.0409988	-0.196269	0.454282	-0.304231	-0.0346203	-0.117663	0.265196	0.312743	-0.265821
NO3	-0.297923	-0.361633	0.150352	0.125652	-0.126986	-0.0608537	-0.0352239	-0.0824094	-0.429958	-0.0316604	0.292025	-0.0754489	-0.431042	0.501571
Scores	PC1	PC2	PC3	PC4	PC5	PC6	PC7	PC8	PC9	PC10	PC11	PC12	PC13	PC14
NSHQ3B.2015	-2.33889	1.19243	-0.223983	-0.0347739	1.08828	0.420156	0.161712	-0.288831	-0.00291316	0.175309	-0.0631344	0.0246389	0.024867	-0.041081
NSHQ4.2014	3.00525	0.0923144	1.75584	-0.909079	0.378634	0.458124	-0.0492785	-0.260054	-0.0440345	-0.924729	0.0427848	0.161022	0.10289	0.0459914
NSHQ4.2015	4.15954	-0.656654	2.53851	-1.25625	0.685833	-0.474097	1.12895	0.124792	-0.293897	0.416291	-0.0665694	-0.0851456	-0.0694218	-0.030801
NSHQ14.2014	2.91465	-1.3755	-1.20592	0.1766	-0.138651	1.0282	-0.129899	0.0571331	-0.0709841	0.5928	-0.342642	-0.090368	0.18386	0.027165
NSHQ14.2015	3.78325	-1.76797	-2.75206	0.832612	1.4191	-1.38911	-0.0366552	-0.435952	-0.0994802	-0.344005	0.0539107	0.0105596	-0.0462853	-0.00950639
NSHQ14.2016	2.26354	-0.0810143	-1.4718	0.283805	-0.905942	1.12688	0.80574	0.924059	0.166734	0.0463169	0.213879	0.034603	-0.0367096	-0.000895291
NSHQ21.2015	-2.41127	-3.04969	1.27845	1.00473	0.919104	0.10022	-0.98243	1.16528	0.0170337	-0.109618	-0.00859748	0.151836	0.00721267	-0.0184822
WAB55.2015	-1.79609	-0.941163	-1.07218	-3.3837	-1.26295	-0.987124	-0.267381	0.0737553	0.378071	0.0890707	0.0102235	0.168194	0.0481709	-0.00654045
WAB55.2016	-1.70707	0.555543	-0.550218	-1.21575	0.068269	0.19782	-0.58232	0.381066	-0.714095	-0.29435	-0.305805	-0.312197	-0.150701	-0.0189746
WAB56.2015	0.0729447	2.15991	0.157862	1.06299	-0.275669	-0.591725	0.0288837	0.00138696	-0.029329	0.335035	-0.281773	0.395542	-0.0482708	-0.0486471
WAB56.2016	0.888942	2.82566	0.423433	1.29871	-1.13159	-1.35298	-0.154964	0.528797	-0.117925	-0.271283	-0.109133	-0.163912	0.124761	0.0148531
WAB71.2015	2.69096	0.633077	0.951861	0.120497	-0.121267	0.165716	-1.60192	-0.63349	0.538448	0.545375	0.153826	-0.0732592	-0.0877277	0.0315399
WAB71.2016	1.77502	1.01891	-0.37233	0.200391	-1.03259	1.16664	-0.198448	-0.159265	0.258125	-0.487891	0.0912019	0.0228538	-0.0979953	-0.0536292
WAB103.2015	-1.78245	-1.85069	0.662295	0.782361	-1.3481	-0.231035	-0.0580294	-0.642441	-0.812215	0.0892231	0.308294	-0.121213	0.0892876	-0.0430022
WAB103.2016	-2.54051	-2.12769	0.433904	1.18755	-1.26562	-0.0835073	0.775973	-0.531204	0.0840116	-0.0448035	-0.171931	0.0658863	-0.131997	0.0702589
WAB104.2016	-2.61021	1.15165	-0.368988	-0.249373	0.828253	0.4263	0.16462	-0.260477	-0.250051	-0.0281501	-0.0924981	0.037885	0.00460295	0.123301
WAB105.2016	-2.32711	1.38246	-0.463968	-0.263494	0.921675	0.612893	0.139942	-0.359346	-0.581084	0.133359	0.24287	0.0991366	0.052184	-0.0480711
WAB188.2015	-1.26142	1.1174	-0.102887	0.053231	0.553042	-0.601394	0.316306	0.627352	0.256101	0.29304	0.440501	-0.0945799	-0.0306494	0.0622913
WAB188.2016	-2.77907	-0.278994	0.382183	0.308927	0.620192	0.00802679	0.539193	-0.312557	1.31748	-0.21099	-0.115408	-0.231483	0.0619215	-0.05577
Supplemetary Table 1: Standard deviations and proportion of variance of components, loadings of environmental parameters, and site scores for singular value decomposition principal component analysis as calculated in R using the package "prcomp".
