# Supplementary material for: Geological and Geochemical Controls on Subsurface Microbial Life in the Samail Ophiolite, Oman
Source: Front Microbiol. 2017 Feb 7;8:56. doi: 10.3389/fmicb.2017.00056 (PMC5293757; doi:10.3389/fmicb.2017.00056)
Supplement: Supplementary file 2 [file Table2.XLSX]

## Sheet: Sheet1
Site	Year	OTUs present in 5% abundance in at least one sample
		Acinetobacter	Meiothermus	Unclassified Bacteria	family Thermodesulfovibrionaceae	phylum OP1, class MSBL6	family Comamonadaceae	phylum OP1, Candidatus Acetothermum	Cupriavidus	Methanobacterium	class Dehalococcoidetes, order GIF9	Nitrospira	family Rhodocyclaceae, genus Dok59	family Anaerobrancaceae	Pseudomonas	phylum GAL15	Sulfuritalea	Hydrogenophaga	phylum OD1	Methylococcus capsulatus	family Desulforudaceae	Cloacibacterium	class Parvarchaea, order YLA114	family Thermodesulfovibrionaceae, genus LCP-6	order Nitrospirales, family 0319-6A21	family Xanthomonadaceae	Desulfonatronum	family Alcaligenaceae	phylum Chlorobi, order C20	phylum OP1, order Acetothermales	order Clostridiales	phylum OP3, class koll11	family Nitrososphaeraceae	family Peptococcaceae	family Melioribacteraceae	order Brocadiales, family W4	order Entotheonellales	order Bacteroidales	Escherichia coli	Other
NSHQ4	2014	0.0133333	9.2	4.8	2.04667	0	0.493333	0	0	0.3	0.533333	0	2.7	7.79333	14.1267	0.38	0	6.08667	0.88	6.64	2.69333	0	0	0	0	0.24	2.78667	0.473333	0.00666667	0	1.41333	0	0	0.413333	0.06	0	0	6.13333	0	29.7867
	2015	0.00666667	16.0733	11.9133	2.34	0.02	0.0266667	0	0	0	10.1867	0	0.0266667	1.80667	0	0.366667	0	18.0067	4.8	11.9467	0.353333	0	0	0	0	0	2.58667	0.0533333	0	0	0.1	0	0	0.0266667	0	0	0	0.486667	0	18.8733
NSHQ14	2014	0.00666667	48.6533	0.38	22.7867	1.00667	0.853333	0.253333	0	0.166667	0.00666667	0.0133333	0	0	15.2867	2.94	0	0	0.00666667	0.28	0	0	0	0	0	0.166667	0.58	1.66667	0.06	0	0	0	0	0.06	0	0	0	0	0	4.82667
	2015	0.00666667	28.48	8.31333	15.1	36.76	0.506667	0.0666667	0	0.0466667	0.0333333	0.0133333	0.00666667	0	0.00666667	1.95333	0.1	0.0466667	0.02	0.733333	0.0933333	0	0	0	0	0.00666667	0.08	0.113333	0	0	1.63333	0	0	0	0.0133333	0	0	0.00666667	0.0866667	5.77333
	2016	0.366667	4.95333	15.4933	1.72667	25.4667	0.686667	0.686667	0.02	28.0133	2.74667	1.06	0	0.0933333	0.4	2.87333	0	0.0666667	0.08	0.213333	0.626667	0.753333	0	0	0	0.106667	1.98	0.253333	0.0933333	0	0.66	0	0	0	0	0	0	0	0	10.58
WAB56	2015	0.0533333	4.88	7.72	30.38	0	0.693333	0.48	0	3.72667	0	0.933333	0	3.50667	0.253333	3.21333	0	0.02	0.0666667	7.60667	1.74667	0	0	0	0	0	0	9.25333	1.58667	0	0.366667	0	0.0666667	8.9	0	0	0	0	0	14.5467
	2016	24.0667	2.89333	0.993333	5.81333	0.54	5.76	0.62	0.00666667	0.34	0	0.82	0	16.48	0.653333	2.95333	0	0.133333	0.0333333	0.54	2.38667	0.58	0	0	0	0.126667	7.23333	1.63333	0.393333	0.00666667	8.84	0	0	0.106667	0	0.246667	0	0.16	0.14	15.5
WAB71	2015	0.02	19.1067	5.26667	13.62	6.01333	2.99333	0.08	3.74	0.02	3.83333	0.2	0	7.02667	0.22	0.473333	0	0.433333	8.92667	0.886667	0.0733333	0	0	0	0.00666667	13.9667	0.26	0.14	0.1	0	0.16	0	0.16	0.00666667	0	0	0	0.00666667	0.213333	12.0467
	2016	8.11333	0	7.2	2.42	28.54	2.06667	0.08	0.0866667	0	25.5533	0	0	0.273333	0.733333	0	0	0.0466667	0.473333	0	0.00666667	2.53333	0	0	0	0	0.3	0	0	0	0.04	0	0	0.706667	0.0133333	0	0	0	0.00666667	20.8067
NSHQ3B	2015	0.00666667	0.226667	5.60667	0.02	0.0266667	0.193333	9.96	0	0	0	0.893333	0.00666667	0	0.00666667	0.0333333	0.02	0.12	6.48667	0.0133333	0.00666667	0	6.07333	0	0.133333	0.0933333	0.0133333	0.9	0.593333	0.08	0.00666667	0.493333	1.6	0.00666667	0	0	0	0.0466667	0.00666667	66.3267
WAB104	2016	0.393333	0.0866667	3.43333	0	0.0466667	0.346667	0.22	0	0.473333	0	0.86	0.0933333	0	0.0133333	3.54	0	0	0.88	0.04	0.0266667	0.273333	2.44667	0	8.11333	0	0.00666667	0.00666667	0.466667	0.733333	0.0266667	1.14667	0	0	0	0	0	0.0666667	0	76.26
WAB105	2016	3.82	0.166667	4.61333	0	0.293333	4.46667	0.06	0.0266667	0.873333	0	0.18	0.0333333	0	1.70667	0.206667	0	0.886667	0.253333	0	0	5.18667	2.96667	0	2.37333	0.273333	0	0.00666667	0.0666667	1.13333	0	6.40667	0	0.00666667	0	0.0333333	0	0.00666667	0	63.9533
NSHQ21	2015	0.02	0	4.78	0.113333	0.0133333	0.193333	0.0133333	0.02	0	0	10.6333	2.69333	0	0.00666667	0.04	2.47333	0.0266667	0.7	0.0133333	0	0	2.22667	0	0.853333	0	0	0.00666667	0.2	5.00667	0.226667	1.10667	6.50667	0	0.113333	0.206667	0.186667	0.0266667	0	61.5933
WAB103	2015	0.0866667	0.1	7.59333	0.233333	0.00666667	0.0733333	0.0266667	0	0.213333	0.00666667	2.54667	0.0266667	0.0266667	1.08667	0.76	0.00666667	1.94	3.10667	0.133333	0.02	0	4.82	0	1.63333	0.12	0.00666667	0.0333333	0.3	2.90667	0	1.84667	2.82	0	0.02	1.36	0.06	0.08	0	66
	2016	53.9	0	2.26	0.0266667	0.02	0.313333	0.00666667	0.00666667	0.0666667	0	2.62	0.02	0	0.0933333	0.366667	0	0.0266667	0.946667	0	0	0.16	1.94667	0	2.62667	0	0	0.0133333	0.386667	3.03333	0	0.526667	0.206667	0.00666667	0.00666667	0.666667	0.0533333	0.0266667	0	29.6667
NSHQ10	2016	8.10667	0	1.52	3.26667	0	1.96667	0.0133333	0	0.00666667	0	0.16	33.7133	0.0533333	0.0866667	1.22	4.38	0.00666667	0.906667	0	0.78	0.113333	1.2	18.1133	0.26	0.393333	0	0.00666667	1.66	0.00666667	0.00666667	0.273333	0.04	0.0133333	0.0533333	0.913333	0	0.0733333	0	20.6867
WAB55	2015	0.0533333	0.0666667	0.94	0.626667	0.02	0.24	5.97333	45.6067	0.0466667	0.0133333	6.09333	0.04	0.02	0.34	1.40667	0.00666667	0.02	0.28	0.0133333	0.04	0	0	0	0.113333	0.233333	0.02	0.46	1.41333	0.0666667	0.02	0.0333333	0.16	0.173333	0	0.14	0	0.06	6.3	28.96
	2016	7.52667	0.34	6.63333	1.51333	0	4.88667	14.7467	0	0.00666667	0.1	15.28	0.0133333	0	0.486667	8.33333	0.0133333	0.126667	0.28	0	0.146667	0.4	0	0	0.193333	0.02	0	0.633333	7.40667	1.18667	0	0	0	0.22	0	5.32667	0	0.246667	0	23.9333
WAB188	2015	0.00666667	0.16	7.46	1.44667	0	0.08	16.1467	0	8.88667	0	0.12	0.346667	0.00666667	0	0.0133333	20.76	0.04	0.0133333	0.0466667	12.18	0	0	0.0133333	0.00666667	0.04	0.00666667	0	0.353333	0.0266667	0	0	0	0.213333	6.92667	0	0	0.00666667	0.00666667	24.6867
	2016	25.9067	0.146667	1.36667	3.04	0.0133333	8.88667	1.09333	0	0.606667	0	0.38	0.226667	0.08	0.226667	0.1	1.88667	0.0133333	0.28	0.00666667	5.80667	2.18	0.493333	0.506667	0.833333	0.106667	0.08	0.0266667	0.12	0.206667	0.0266667	0.36	0.0133333	0.106667	1.86	0.0333333	7.36667	0.0133333	0.00666667	35.5933
Percent total rarefied reads		6.624	6.77667	5.41433	5.326	4.93933	1.78633	2.52633	2.47567	2.18967	2.15067	2.14033	1.99733	1.85833	1.78667	1.55867	1.48233	1.40233	1.471	1.45567	1.34933	0.609	1.10867	0.931667	0.857333	0.794667	0.797	0.784	0.760333	0.719667	0.676333	0.609667	0.578667	0.548333	0.453333	0.446333	0.383333	0.372333	0.331333	31.527
Supplementary Table 2: Microbial community structure of wells, displaying only OTUs that make up at least 5% relative abundance of the population in at least one well. Below, we present the percent of total rarefied reads (from all wells) each OTU constitutes. Taxonomy of OTUs is listed to the greatest depth allowed by the confidence threshold in RDP Classifier.
